# Supplementary material for: Developing a simple, cost-effective proof-of-concept vaccine candidate against EHEC for cattle
Source: PLoS One. 2026 Jan 27;21(1):e0341075. doi: 10.1371/journal.pone.0341075 (PMC12843572; doi:10.1371/journal.pone.0341075)
Supplement: S1 Raw Data — Raw numerical data and uncropped images used to generate all main and supplementary figures are available at the Figshare repository: DOI: 10.6084/m9.figshare.30764966. (ZIP) [file pone.0341075.s007.zip]

Archive with 10 entries (10 files):
- Fig 2_Mice immunization and ELISA.xlsx
- Fig 3_Formation of actin pedestals in HeLa cells_Mice sera.xlsx
- Fig 4_Challenge of vaccinated mice and fecal shedding assay.xlsx
- Fig 5_Steer immunization and ELISA.xlsx
- Fig 6_Formation of actin pedestals in HeLa cells_Steers sera.xlsx
- S1 Fig_Effect of thermal shock on E. coli survival.xlsx
- S2 Fig_Plasmid stability.xlsx
- S4 Fig_ELISA TITERS_Steers sera.xlsx
- S5 Fig_Pathogen-specific IgG reactivity.xlsx
- S6 Fig_Antigen-specific IgG reactivity.xlsx
