# Supplementary material for: Developing a simple, cost-effective proof-of-concept vaccine candidate against EHEC for cattle
Source: PLoS One. 2026 Jan 27;21(1):e0341075. doi: 10.1371/journal.pone.0341075 (PMC12843572; doi:10.1371/journal.pone.0341075)
Supplement: S1 Raw Data — Raw numerical data and uncropped images used to generate all main and supplementary figures are available at the Figshare repository: DOI: 10.6084/m9.figshare.30764966. (ZIP) [file pone.0341075.s007.zip › Fig 2_Mice immunization and ELISA.xlsx]

## Sheet: Sheet1
Fig 2B	ABS 450 nm
	3 WEEKS P.I.				5 WEEKS P.I.
	PBS	C-PF + Adj	EIT-PF	EIT-PF + Adj	PBS	C-PF + Adj	EIT-PF	EIT-PF + Adj
R1	0.1748	0.3856	0.3086	0.592	0.1748	0.4056	0.9004	0.6346
R2	0.164	0.2489	0.3547	0.7149	0.164	0.2744	0.7187	0.7377
R3	0.1532	0.3447	0.5795	0.7894	0.1532	0.3852	0.8532	0.9001
R4	0.1438	0.4389	0.349	0.7131	0.1438	0.4611	0.9076	0.8685
R5		0.3371	0.4642	0.3842		0.3656	0.8584	0.8224
