# Supplementary material for: Developing a simple, cost-effective proof-of-concept vaccine candidate against EHEC for cattle
Source: PLoS One. 2026 Jan 27;21(1):e0341075. doi: 10.1371/journal.pone.0341075 (PMC12843572; doi:10.1371/journal.pone.0341075)
Supplement: S1 Raw Data — Raw numerical data and uncropped images used to generate all main and supplementary figures are available at the Figshare repository: DOI: 10.6084/m9.figshare.30764966. (ZIP) [file pone.0341075.s007.zip › Fig 3_Formation of actin pedestals in HeLa cells_Mice sera.xlsx]

## Sheet: Sheet1
Fig 3_B	% CELLS WITH PEDESTALS
Control	C-PF + Adj	EIT-PF	EIT-PF + Adj
100	90.48	61.9	9.52
95.45	100	68.18	31.82
90.91	90.91	72.73	22.73
100	90.91	72.73	27.27
100	100	63.64	27.27
100	100	65	25
100	95	60	10
100	100	76	16
100	100	80.77	19.23
96	92	64	24
100	100	64	24
