# Supplementary material for: Developing a simple, cost-effective proof-of-concept vaccine candidate against EHEC for cattle
Source: PLoS One. 2026 Jan 27;21(1):e0341075. doi: 10.1371/journal.pone.0341075 (PMC12843572; doi:10.1371/journal.pone.0341075)
Supplement: S1 Raw Data — Raw numerical data and uncropped images used to generate all main and supplementary figures are available at the Figshare repository: DOI: 10.6084/m9.figshare.30764966. (ZIP) [file pone.0341075.s007.zip › Fig 4_Challenge of vaccinated mice and fecal shedding assay.xlsx]

## Sheet: Sheet1
Fig 4B	LOG (CFU / g feces)
	Control: C-PF + Adj					Treated: EIT-PF + Adj
Day	R1	R2	R3	R4	R5	R1	R2	R3	R4	R5
1	2.93521	3.94872	4.16241			3.60763	3.82596	3.31654	4.01637	3.04511
2	3.75123	3.6067	3.03445	2.23757	3.89586	3.83714	0	2.75301	4.45771	2.71301
3	3.21932	3.32549	3.36338	3.53636	3.18842	4.15139	0	0	3.78	2.59031
4	2.81118	4.63985		3.78061	2.31876	2.90722	0	2.25285	0	0
5	4.63667	3.08683	1.70421	3.33089	2.81578	2.18575	0	0	0	0
6	5.01124	3.75272	0	3.29491	3.01583	2.20948	0	0	0	0
7	2.99396	2.72255	0	4.18877	2.41737		1.78463	0	1.79915	1.82974
8	2.35028	1.88975	0	3.04232	0	1.86138	0	0	0	0
9	2.77728	2.50197	2.11748	0	4.0538	0	1.49458	0	0	0
10	2.11464	1.58369	0	2.77859	2.91146	0	0	0	0	0
11	0	0	0	2.63995	0	0	0	0	0	0
12	1.59108	0	0	2.53081	0	0	0	0	0	0
13	0	0	0	0	0	0	0	0	0	0
14	0	0	0	0	0	0	0	0	0	0
Fig 4C	Kaplan-Meier survival curves
	Days elapsed	Control	Treated
	0
	6	1
	10	1
	10	1
	13	1
	13	1
	2		1
	4		1
	4		1
	5		1
	9		1
