# Supplementary material for: Developing a simple, cost-effective proof-of-concept vaccine candidate against EHEC for cattle
Source: PLoS One. 2026 Jan 27;21(1):e0341075. doi: 10.1371/journal.pone.0341075 (PMC12843572; doi:10.1371/journal.pone.0341075)
Supplement: S1 Raw Data — Raw numerical data and uncropped images used to generate all main and supplementary figures are available at the Figshare repository: DOI: 10.6084/m9.figshare.30764966. (ZIP) [file pone.0341075.s007.zip › Fig 5_Steer immunization and ELISA.xlsx]

## Sheet: Sheet1
Fig 5B	ABSORBANCE 450 nm
	Week post immunization: 0			Week post immunization: 2			Week post immunization: 4			Week post immunization: 6
	MEAN	SD	N	MEAN	SD	N	MEAN	SD	N	MEAN	SD	N
Steer 1	0.2005	0.003536	2	0.934	0.01131	2	0.7525	0.01061	2	0.6885	0.009192	2
Steer 2	0.2325	0.003536	2	1.135	0.02616	2	0.925	0.01273	2	0.866	0.009899	2
Steer 3	0.185	0.004243	2	0.665	0.03111	2	0.514	0	2	0.5555	0.01061	2
Steer 4	0.1925	0.01061	2	0.8185	0.03889	2	0.58	0.004243	2	0.782	0	2
Steer 5	0.1775	0.006364	2	0.7925	0.04455	2	0.5205	0.04455	2	0.8655	0.04738	2
Steer 6	0.169	0.009899	2	0.8215	0.05162	2	0.643	0.01556	2	0.778	0.0495	2
Steer 7 (C-PF)	0.2265	0.007778	2	0.2365	0.04738	2	0.2435	0.00495	2	0.198	0.01273	2
