# Supplementary material for: Developing a simple, cost-effective proof-of-concept vaccine candidate against EHEC for cattle
Source: PLoS One. 2026 Jan 27;21(1):e0341075. doi: 10.1371/journal.pone.0341075 (PMC12843572; doi:10.1371/journal.pone.0341075)
Supplement: S1 Raw Data — Raw numerical data and uncropped images used to generate all main and supplementary figures are available at the Figshare repository: DOI: 10.6084/m9.figshare.30764966. (ZIP) [file pone.0341075.s007.zip › Fig 6_Formation of actin pedestals in HeLa cells_Steers sera.xlsx]

## Sheet: Sheet1
Fig 6B	% CELLS WITH PEDESTALS
STEER 1					STEER 2					STEER 3					STEER 4					STEER 5					STEER 6					STEER 7 (C-PF)
0	2	4	6	W p.i.	0	2	4	6	W p.i.	0	2	4	6	W p.i.	0	2	4	6	W p.i.	0	2	4	6	W p.i.	0	2	4	6	W p.i.	0	2	4	6	W p.i.		No Serum
66.7	60	0	72.7		81.8	25	16.6667	28.6		75	37.5	26.6667	50		100	33.3333	20	60		88.2353	20	53.8462	0		87.5	25	12.5	28.5714		75	80	83.3333	69.2308			100
87.5	41.7	12.5	22.2		72.7	23.1	25	18.8		90	60	23.3333	50		93.3333	14.2857	33.3333	22.2222		92.5926	28.5714	42.8571	33.3333		95	12.5	23.0769	18.1818		100	100	77.7778	84.6154			66.7
60	33.3	16.6667	50		66.7	26.7	18.1818	25		70	50	35.7143	33.3333		95	27.2727	66.6667	40		100	16.6667	50	50		92.3077	20	20	15.7895		75	75	88.8889	83.3333			87.5
100	50	25	22.2		66.7	27.8	10	43.8		100	42.8571	28	25		95	20	20	33.3333		85.7143	16.6667	40	71.4286		87.5	13.3333	25	0		83.3333	77.7778	83.3333	100			100
83.3	40	12.5	50		100	50	15	33.3		80	66.6667	33.3333	42.8571		100	20	25	33.3333		90	28.5714	44.4444	0		89.2857	15.3846	25	17.6471		80	80	87.5	81.8182			75
66.7	0	10	75		100	35	25	23.1		66.6667	60	40	40		90	23.0769	10	40		100	33.3333	50	80		90	22.2222	40	40		83.3333	100	100	87.5			87.5
100	100	0	50		93.3	50	16.6667	20		100	50	38.4615	40		77.7778	25	16.6667	28.5714		100	25	42.8571	57.1429		100	25	20	20		100	80	91.6667	90.9091			83.3
100	33.3	50	37.5		90	0	25	0		60	60	33.3333	66.6667		60	16.6667	28.5714	33.3333		100	18.1818	26.9231	50		85.7143	28.5714	22.2222	21.4286		80	75	66.6667	85.7143			71.4
81.8	0	28.5714	0		87.5	0	25	25		90	62.5	50	18.1818		55	25	10	22.2222		100	20	40.9091	44.4444		100	23.0769	33.3333	37.5		83.3333		83.3333	100			100
85.7	42.9	27.2727	50		71.4	40	33.3333	40		80	71.4286	55.5556	25		66.6667		40	40			23.0769	41.6667	42.8571			22.2222	40	27.2727		75		81.8182	87.5			60
87.5	100	18.1818	50		85.7	20	33.3333	33.3				37.5	50		81.8182		66.6667	27.2727			25	50	0			16.6667	17.6471	10		100			100			83.3
90	41.7	22.7273	28.6		75	22.2	36.3636	25				50	33.3333		75		0	14.2857			25	32	50			33.3333	12.5	25		83.3333			100			85.7
88.9	53.8	20	14.3		87.5	0	16.6667	40				33.3333	66.6667		66.6667		33.3333	57.1429				36.8421	20			37.5	22.2222	19.0476		100			90			75
75	91.7	29.4118	37.5		75	37.5	37.5	26.7				33.3333	25		66.6667		0	25				50	14.2857			62	16.6667	20		80			90			100
100	66.7	33.3333	0		89.5	25	16.6667	10				50	60		85.7143		12.5	25				36.3636	50				25	10		80			100			85.7
100	54.5	42.8571	30			50	50	21.4					40		100		50	20				46.6667	33.3333				28.5714	40		75			90			90
100	50	42.8571	16.7			25	25	36.4					50		80		50	16.6667				30	33.3333				20	33.3333		100			86.6667			66.7
80	83.3	42.8571	21.4				36.3636	0					25		77.7778		30	18.1818					25				66.6667	33.3333		100			77.7778			100
100	36.3636	40	0				25	40					33.3333		100		33	25									25	37.5		100						100
71.4	28.5714	46.1538	25					41.7					41.6667		62.5		25	8.33333									20	20		83.3333						75
87.5	40	55.5556	25					25					50		77.7778		28.5714	28.5714									20	30		100						80
81.8182	33.3333		23.1					57.1					27.2727				33.3333	37.5									37.5	33.3333		100						88.8889
87.5	25		30					33.3					28.5714				25	16.6667									18.1818	28.5714		80						81.25
85.7143	0		18.2					0					66.6667				22.2222	20									25	54.5455		66.6667						100
100			63.6364					28.6					37.5				33.3333										55	25		60						84.6154
100			50					27.3					42.8571				42.8571	28.8599										40		87.5						88.2353
100			64.2857					25					33.3333				33.3333	25										26.3158		83.3333						80
85.7143			60					12.5					42.8571					33.3333										56		85.7143						90
100			57.1429					20					33.3333					66.6667												75						100
100			18.1818					61.5385					43.75					33.3333												85.7143						90
100			7.69231					60					25					37.5												69.2308						87.5
100			13.3333					27.5										20												80						100
83.3333			23.0769					44.4444										28.5714																		100
100			22.2222					42.8571																												87.5
85.7143			12.5					60																												92.3077
88.8889			0					33.3333																												88
			11.1111					66.6667																												100
			14.2857					66.6667																												80
			0					50																												93.3333
			14.2857																																	90.9091
			22.2222
			0
			10
			25
			20
			33.3333
			40
			45.4545
			33.3333
			62.5
			44.4444
			28.5714
			25
			16.6667
			25
			28.5714
