# Supplementary material for: Developing a simple, cost-effective proof-of-concept vaccine candidate against EHEC for cattle
Source: PLoS One. 2026 Jan 27;21(1):e0341075. doi: 10.1371/journal.pone.0341075 (PMC12843572; doi:10.1371/journal.pone.0341075)
Supplement: S1 Raw Data — Raw numerical data and uncropped images used to generate all main and supplementary figures are available at the Figshare repository: DOI: 10.6084/m9.figshare.30764966. (ZIP) [file pone.0341075.s007.zip › S1 Fig_Effect of thermal shock on E. coli survival.xlsx]

## Sheet: Sheet1
S1 Fig
Time (min)			LOG (UFC/ml)
0		10.1761	10.1761
10		4.11394	4.20412
20		3	2.30103	3.23045	3.27875
30		2	2.30103	2.60206	2.69897
40		0	0
50		0	0
60		0	0
