# Supplementary material for: Developing a simple, cost-effective proof-of-concept vaccine candidate against EHEC for cattle
Source: PLoS One. 2026 Jan 27;21(1):e0341075. doi: 10.1371/journal.pone.0341075 (PMC12843572; doi:10.1371/journal.pone.0341075)
Supplement: S1 Raw Data — Raw numerical data and uncropped images used to generate all main and supplementary figures are available at the Figshare repository: DOI: 10.6084/m9.figshare.30764966. (ZIP) [file pone.0341075.s007.zip › S2 Fig_Plasmid stability.xlsx]

## Sheet: Sheet1
S2 Fig
		LOG (CFU/ml)
# GENERATIONS		Plus Kanamycin		Without Kanamycin
10		8.8451	8.90309	8.60206	8
19.9		9.04139	8.8451	8.90309	8.95424
29.9		8.47712	8	7.3345	8
