# Supplementary material for: Developing a simple, cost-effective proof-of-concept vaccine candidate against EHEC for cattle
Source: PLoS One. 2026 Jan 27;21(1):e0341075. doi: 10.1371/journal.pone.0341075 (PMC12843572; doi:10.1371/journal.pone.0341075)
Supplement: S1 Raw Data — Raw numerical data and uncropped images used to generate all main and supplementary figures are available at the Figshare repository: DOI: 10.6084/m9.figshare.30764966. (ZIP) [file pone.0341075.s007.zip › S4 Fig_ELISA TITERS_Steers sera.xlsx]

## Sheet: Sheet1
S4 FIG
	ELISA TITER					LOG2 (ELISA TITER)
	PRE-IM	DOSE I	DOSE II	DOSE III		PRE-IM	DOSE I	DOSE II	DOSE III
STEER 1	600	153600	38400	76800		9.22882	17.2288	15.2288	16.2288
STEER 2	600	307200	38400	76800		9.22882	18.2288	15.2288	16.2288
STEER 3	1200	19200	19200	38400		10.2288	14.2288	14.2288	15.2288
STEER 4	1200	38400	19200	153600		10.2288	15.2288	14.2288	17.2288
STEER 5	1200	38400	9600	307200		10.2288	15.2288	13.2288	18.2288
STEER 6	1200	76800	38400	38400		10.2288	16.2288	15.2288	15.2288
STEER 7	1200	1200	2400	2400		10.2288	10.2288	11.2288	11.2288
STEER 7	600	600	1200	1200		9.22882	9.22882	10.2288	10.2288
STEER 7	600	600	1200	1200		9.22882	9.22882	10.2288	10.2288
ABSORBANCE VALUES- 450nm
ASSAY A
DIL FACTOR	STEER5 0-DOSE		STEER6 0-D			STEER5 I-DOSE		STEER5 II-D		STEER5 III-D		STEER6 I-D		STEER6 II-D		STEER6 III-D			STEER3 II-D		STEER3 III-D
150	0.2267		0.1934			1.1097		0.8861		1.2265		1.2309		1.095		1.1761			1.0039		1.1075
300	0.1302		0.1276			1.0264		0.6647		1.0865		1.0875		0.8788		1.2471			0.7528		0.9299
600	0.0946		0.0829			0.9139		0.4845		0.9474		0.8224		0.729		0.8712			0.4398		0.6562
1200	0.0679		0.0655			0.7161		0.2998		0.9948		0.6543		0.169		0.6068			0.2719		0.4021
2400	0.0608		0.0555			0.4116		0.1643		0.6918		0.4479		0.2433		0.4059			0.1768		0.2107
4800	0.0555		0.0542			0.2563		0.0922		0.4299		0.2076		0.1508		0.2155			0.1062		0.1325
9600	0.0547		0.0514			0.1373		0.0738		0.2077		0.1282		0.0846		0.1349			0.0765		0.0893
19200	0.056		0.0516			0.0976		0.0588		0.1474		0.1047		0.0684		0.0796			0.0657		0.0727
38400												0.08				0.0639					0.065
76800												0.0645
ASSAY B
DIL FACTOR	STEER1 0-DOSE		STEER4 0-D			STEER7 0-D		STEER7 I-D		STEER7 II-D		STEER1 I-D		STEER1 II-D		STEER1 III-D			STEER4 I-D		STEER4 II-D		STEER4 III-D		STEER2 I-D		STEER2 II-D		STEER5 I-D		STEER5 III-D
150	0.1053		0.1347			0.115		0.1836		0.2922
300	0.0765		0.0935			0.0795		0.115		0.1543
600	0.0634		0.0748			0.0717		0.0856		0.109		0.7601		0.5507		0.763			0.5829		0.5378		1.008
1200	0.0571		0.0616			0.06		0.0653		0.0789		0.4073		0.3857		0.5537			0.3559		0.30001		0.8364
2400	0.0527		0.0581			0.0545		0.0577		0.0659		0.3082		0.2124		0.3074			0.2178		0.1789		0.6284
4800	0.0517		0.0532			0.0532		0.0568		0.0596		0.208		0.151		0.2104			0.1423		0.1184		0.4379
9600	0.0526		0.0504			0.0493		0.053		0.0544		0.1315		0.0978		0.1253			0.1048		0.0888		0.2625
19200	0.0532		0.0501			0.0513		0.0502		0.0574		0.0901		0.0746		0.0827			0.0768		0.0709		0.1751
38400												0.0704		0.0606		0.0652			0.0648		0.0585		0.1072		0.106		0.0731		0.0597		0.0924
76800												0.0667		0.0574		0.0601			0.0572		0.0538		0.0833		0.0862		0.0608		0.055		0.0704
153600												0.0603											0.0711		0.0704						0.0582
307200																							0.0592		0.06
ASSAY C
DIL FACTOR	STEER2 0-DOSE		STEER3 0-DOSE			STEER3 I-D		STEER2 I-D		STEER2 II-D
150	0.1154		0.1213			0.5956		0.8082		0.7523
300	0.0751		0.0791			0.4486		0.8055		0.7182
600	0.0632		0.0657			0.29		0.7098		0.5291
1200	0.0544		0.0561			0.188		0.6052		0.4715
2400	0.0507		0.0506			0.1171		0.4152		0.2709
4800	0.0496		0.0536			0.0978		0.3205		0.1773
9600	0.049		0.0476			0.0666		0.1889		0.1113
19200	0.0498		0.0509			0.0609		0.1284		0.0836
38400						0.055				0.07
76800						0.051				0.053
ASSAY D
DIL FACTOR	STEER7 0-D		STEER7 I-D			STEER7 II-D		STEER7 III-D
300	0.0739		0.1016			0.13		0.1398
600	0.0699		0.0761			0.0895		0.0867
600	0.062		0.0741			0.0847		0.0813
1200	0.0537		0.0594			0.0668		0.064
1200	0.0557		0.0527			0.0654		0.0626
2400	0.0494		0.0556			0.0563		0.0544
2400	0.0509		0.0537			0.0557		0.0561
4800	0.0562		0.0494			0.052		0.0528
4800	0.0529		0.0515			0.0528		0.0522
