# Supplementary material for: Developing a simple, cost-effective proof-of-concept vaccine candidate against EHEC for cattle
Source: PLoS One. 2026 Jan 27;21(1):e0341075. doi: 10.1371/journal.pone.0341075 (PMC12843572; doi:10.1371/journal.pone.0341075)
Supplement: S1 Raw Data — Raw numerical data and uncropped images used to generate all main and supplementary figures are available at the Figshare repository: DOI: 10.6084/m9.figshare.30764966. (ZIP) [file pone.0341075.s007.zip › S5 Fig_Pathogen-specific IgG reactivity.xlsx]

## Sheet: Sheet1
S5 Fig	ABSORBANCE 450 nm
STRAIN	BL21	O26	O121	O145	EPEC	EHEC
	0.3132	0.7182	0.5504	0.4185	0.6326	0.4951
	0.2801	0.6848	0.4257	0.4961	0.5749	0.5126
	0.306	0.744083	0.545583	0.50775	0.605333	0.53625
