# Supplementary material for: Developing a simple, cost-effective proof-of-concept vaccine candidate against EHEC for cattle
Source: PLoS One. 2026 Jan 27;21(1):e0341075. doi: 10.1371/journal.pone.0341075 (PMC12843572; doi:10.1371/journal.pone.0341075)
Supplement: S1 Raw Data — Raw numerical data and uncropped images used to generate all main and supplementary figures are available at the Figshare repository: DOI: 10.6084/m9.figshare.30764966. (ZIP) [file pone.0341075.s007.zip › S6 Fig_Antigen-specific IgG reactivity.xlsx]

## Sheet: Sheet1
S6 Fig	ABSORBANCE 450 nm
BSA PRE-IM	BSA I-DOSE	TIR PRE-IM	TIR I-D	Intimin PRE-I	Intimin I-D	EspA PRE-IM	EspA I-D
0.0473	0.0482	0.0862	0.6439	0.0717	0.1902	0.0897	0.6949
0.0479	0.0495	0.0747	0.698	0.0711	0.2218	0.0854	0.6566
	0.0488		0.6689		0.2291		0.52
					0.2041		0.7301
